# Supplementary material for: Sociability and synapse subtype-specific defects in mice lacking SRPX2, a language-associated gene
Source: PLoS One. 2018 Jun 19;13(6):e0199399. doi: 10.1371/journal.pone.0199399 (PMC6007900; doi:10.1371/journal.pone.0199399)
Supplement: S1 Table — (XLSX) [file pone.0199399.s001.xlsx]

## Sheet: IHC stats
	VGlut1 & PSD95 puncta SS layer IV (normalized to WT)									VGlut1 & PSD95 puncta CA2 (normalized to WT)
			VGlut1 Puncta		PSD95 Puncta		Colocalized					VGlut1 Puncta		PSD95 Puncta		Colocalized
			WT-vg1	KO-vg1	WT-psd	KO-psd	WT-co	KO-co				WT-vg1	KO-vg1	WT-psd	KO-psd	WT-co	KO-co
	Mean		1	0.9438	1	0.5364	1	0.9055		Mean		1	1.049	1	0.6369	1	0.6748
	Sample size N		8	10	8	10	8	10		Sample size N		9	12	9	12	9	12
	Std. Deviation		0.3943	0.2627	0.313	0.1858	0.2068	0.3588		Std. Deviation		0.2534	0.2644	0.1857	0.2164	0.242	0.2553
	Std. Error of Mean		0.1394	0.08308	0.1106	0.05875	0.0731	0.1135		Std. Error of Mean		0.08448	0.07633	0.06189	0.06247	0.08066	0.07369
	VGlut2 & PSD95 puncta SS layer IV (normalized to WT)									VGlut2 & PSD95 puncta CA2 (normalized to WT)
			VGlut2 Puncta		PSD95 Puncta		Colocalized					VGlut2 Puncta		PSD95 Puncta		Colocalized
			WT-vg2	KO-vg2	WT-psd	KO-psd	WT-co	KO-co				WT-vg2	KO-vg2	WT-psd	KO-psd	WT-co	KO-co
	Mean		1	0.6341	1	0.4245	1	0.6024		Mean		1.024	0.3928	1	0.5134	0.9623	0.3061
	Sample size N		9	8	9	8	9	8		Sample size N		8	9	8	9	8	9
	Std. Deviation		0.361	0.1728	0.2555	0.1797	0.207	0.1152		Std. Deviation		0.3368	0.2319	0.4915	0.1691	0.5723	0.1569
	Std. Error of Mean		0.1203	0.06108	0.08516	0.06353	0.06901	0.04073		Std. Error of Mean		0.1191	0.07731	0.1738	0.05636	0.2023	0.05231
	VGAT & Gephyrin puncta SS layer IV (normalized to WT)									VGAT & Gephyrin puncta CA2 (normalized to WT)
			VGAT Puncta		Gephyrin Puncta		Colocalized					VGAT Puncta		Gephyrin Puncta		Colocalized
			WT-vgt	KO-vgt	WT-gep	KO-gep	WT-co	KO-co				WT-vgt	KO-vgt	WT-gep	KO-gep	WT-co	KO-co
	Mean		1	0.9335	1	1.033	1	0.9367		Mean		1	0.4251	1	0.9524	1	0.4551
	Sample size N		9	12	9	12	9	12		Sample size N		6	6	6	6	6	6
	Std. Deviation		0.1352	0.1982	0.2606	0.3184	0.2536	0.2342		Std. Deviation		0.2397	0.1232	0.266	0.4033	0.4056	0.08657
	Std. Error of Mean		0.04507	0.05721	0.08687	0.0919	0.08452	0.06761		Std. Error of Mean		0.09787	0.05028	0.1086	0.1646	0.1656	0.03534

## Sheet: Golgi stats
	Layer V apical dendrites (spines per μm)
		WT	KO
	Number of values	10	12
	Mean	0.8429	0.6069
	Std. Deviation	0.08983	0.1044
	Std. Error of Mean	0.02841	0.03015
	Layer II/III secondary basal dendrites (spines per μm)
		WT	KO
	Number of values	17	11
	Mean	0.955	0.7396
	Std. Deviation	0.1834	0.1168
	Std. Error of Mean	0.04448	0.03522
	CA2 apical dendrites (spines per μm)
		WT	KO
	Number of values	10	11
	Mean	0.7743	0.5831
	Std. Deviation	0.09849	0.1148
	Std. Error of Mean	0.03114	0.03461

## Sheet: USV stats
	Ultrasonic Vocalizations (USVs per 5 min)
			P3		P6		P9
			WT	KO	WT	KO	WT	KO
	Number of values		17	48	17	48	17	48
	Mean		73.47	88.25	86.35	89.58	44.47	91.58
	Std. Deviation		66.13	81.72	67.62	85.81	40.76	69.83
	Std. Error of Mean		16.04	11.8	16.4	12.39	9.885	10.08

## Sheet: Social stats
		Three-chamber sociability: phase 1 (sociability)
	WT									SRPX2-KO
	Chamber duration (s)			Sniff duration (s)		Locomotion (s)				Chamber duration (s)			Sniff duration (s)		Locomotion (s)
	S1	Middle	Object	S1	Obj	Distance	Velocity			S1	Middle	Object	S1	Obj	Distance	Velocity
	WT-s1	WT-m	WT-o	WT sn-s1	WT sn-o	WT-dist	WT-vel			KO-s1	KO-m	KO-o	KO sn-s1	KO sn-o	KO-dist	KO-vel
	275.599	112.4	124.933	60.1332	30.6666	2426.26	4.64684			200.799	77.8665	231.866	80.5331	86.6664	3216.04	6.21179
	298.799	75.7331	216.533	105.066	51.8665	3760.3	6.28113			223.466	132.133	239.599	96.3998	60.3998	3462.78	5.82438
	287.333	146.8	143.866	87.8664	44.6666	3303.97	5.51276			235.199	179.6	176.133	83.1998	55.5999	3082.95	5.14283
	250.399	132.933	204.933	110.8	43.8666	3318.22	5.57124			268.266	146.933	177.333	80.6665	39.0666	4804.74	8.02933
	302.266	99.0664	184.8	65.3332	31.8666	3464.35	5.78422			304.133	86.1331	187.733	93.8664	33.3333	3266.45	5.66044
	307.999	100.933	166.933	154.4	68.9332	3828.62	6.44406			297.466	81.7331	210.266	98.3998	37.0666	3364.65	5.66314
	354.132	88.9331	139.2	101.2	41.1999	3421.95	5.74668			244.399	105.6	228.799	93.9998	67.9998	3591.91	6.07976
	260.266	129.866	209.466	99.9997	44.5332	2921.53	4.88443			273.999	125.6	197.333	109.6	31.7333	2694.22	4.5562
	312.799	102.266	173.733	146.133	53.3332	2698.85	4.61922			301.333	130.4	166.933	99.0664	25.1999	3270.61	5.50733
										265.866	103.866	219.199	77.3331	58.7999	2445.12	4.16499
		Three-chamber sociability: phase 2 (social novelty)
	WT									SRPX2-KO
	Chamber duration (s)			Sniff duration (s)		Locomotion (s)				Chamber duration (s)			Sniff duration (s)		Locomotion (s)
	S1	Middle	S2	S1	S2	Distance	Velocity			S1	Middle	S2	S1	S2	Distance	Velocity
	WT-s1	WT-m	WT-s2	WT sn-s1	WT sn-s2	WT-dist	WT-vel			KO-s1	KO-m	KO-s2	KO sn-s1	KO sn-s2	KO-dist	KO-vel
	172.933	67.8665	265.733	54.6665	115.466	2133.73	4.01984			167.333	188.533	164	27.1999	47.5999	2342.72	4.35882
	209.866	118.133	204.266	55.9999	69.3332	2630.73	4.89835			257.866	144.266	162.666	49.4665	58.5332	3680.59	6.87363
	199.2	176.8	207.866	38.7999	72.7998	3248.38	5.4188			290.799	90.3998	210.399	123.2	70.9332	3108.1	5.25373
	195.333	57.7332	339.199	85.4665	53.3332	2415.22	4.06512			230.133	88.2664	265.066	76.5331	46.7999	3149.28	5.31855
	154.133	125.2	250.266	48.5332	91.0664	3285.49	6.08426			217.866	144.8	212.533	46.3999	71.9998	3028.91	5.08549
	147.066	70.9332	297.466	35.1999	90.2664	3546.42	6.61153			159.333	213.066	212.933	34.2666	69.7332	3473.4	5.80061
	263.199	63.5998	265.466	67.5998	131.733	3017.4	5.03909			167.733	172.4	245.333	47.7332	102.8	1993.38	3.33045
	229.199	109.733	248.666	86.1331	137.466	2069.89	3.46677			262.133	141.733	188	87.9998	67.5998	2371.04	3.98004
	229.733	97.4664	269.866	68.9332	107.333	2442.54	4.11388			310.666	71.7332	213.599	82.3998	45.0666	2152.26	3.64297
										284.133	100.133	199.066	86.5331	83.9998	2190.96	3.78624
